# Supplementary material for: Evaluation of Antimicrobial Performance of Calcium Dihydroxide (Ca(OH)2) Coating on Ti for Potential Metallic Orthopedic Implant Applications
Source: Antibiotics (Basel). 2025 Jan 14;14(1):91. doi: 10.3390/antibiotics14010091 (PMC11761600; doi:10.3390/antibiotics14010091)
Supplement: Supplementary file 1 [file antibiotics-14-00091-s001.zip]

Archive with 1 entries (1 files):
- antibiotics-3240631-supplementary.pdf
